# Supplementary material for: Gene emrC Associated with Resistance to Quaternary Ammonium Compounds Is Common among Listeria monocytogenes from Meat Products and Meat Processing Plants in Poland
Source: Antibiotics (Basel). 2024 Aug 9;13(8):749. doi: 10.3390/antibiotics13080749 (PMC11350778; doi:10.3390/antibiotics13080749)
Supplement: Supplementary file 1 [file antibiotics-13-00749-s001.zip]

Archive with 1 entries (1 files):
- antibiotics-3138059-supplementary.xlsx
