# Supplementary material for: Gene emrC Associated with Resistance to Quaternary Ammonium Compounds Is Common among Listeria monocytogenes from Meat Products and Meat Processing Plants in Poland
Source: Antibiotics (Basel). 2024 Aug 9;13(8):749. doi: 10.3390/antibiotics13080749 (PMC11350778; doi:10.3390/antibiotics13080749)
Supplement: Supplementary file 1 [file antibiotics-13-00749-s001.zip › antibiotics-3138059-supplementary.xlsx]

## Sheet: Arkusz1
isolate	origin	serogroup	emrC	bcrABC	qacH	ilsA	BC inhibition zone result rep 1 measurement 1 [mm]	BC inhibition zone result rep 1 measurement 2 [mm]	BC inhibition zone result rep 1 measurement 3 [mm]	BC inhibition zone result rep 2 measurement 1 [mm]	BC inhibition zone result rep 2 measurement 2 [mm]	BC inhibition zone result rep 2 measurement 3 [mm]
1B	environment	1/2a, 3a	0	0	0	0	20	19	19	19	19	19
2	bacon	1/2a, 3a	1	0	0	0	14	15	15	14	15	14
3	environment	1/2a, 3a	0	0	0	0	18	17	18	21	22	21
4	bacon	1/2a, 3a	1	0	0	0	14	14	14	13	13	13
6	bacon	1/2a, 3a	1	0	0	0	14	14	14	15	14	13
7	environment	1/2a, 3a	0	0	0	0	17	17	17	19	19	20
8A	other	4b, 4d, 4e	0	0	0	1	19	20	20	17	18	18
9A	other	4b, 4d, 4e	0	0	0	1	17	17	18	19	18	18
15	bacon	1/2a, 3a	1	0	0	0	14	15	15	14	12	13
17	bacon	1/2a, 3a	1	0	0	0	13	15	14	15	15	15
18	bacon	1/2a, 3a	1	0	0	0	14	14	14	15	14	15
19	bacon	1/2a, 3a	1	0	0	0	15	14	12	15	16	15
20	environment	1/2a, 3a	0	0	0	0	17	16	16	20	20	20
21	bacon	1/2a, 3a	1	0	0	0	14	13	14	15	15	15
22	bacon	1/2a, 3a	1	0	0	0	14	14	14	13	13	13
23	bacon	1/2a, 3a	1	0	0	0	13	12	12	13	13	14
25	bacon	1/2a, 3a	1	0	0	0	12	11	14	15	15	15
26	environment	1/2a, 3a	1	0	0	0	14	14	15	15	15	15
27	bacon	1/2a, 3a	1	0	0	0	12	12	12	13	14	13
28	environment	1/2b, 3b, 7	0	0	0	0	17	17	17	15	17	16
29	bacon	1/2a, 3a	1	0	0	0	13	13	12	14	14	14
42B	environment	1/2a, 3a	0	0	0	0	17	17	17	19	20	20
44B	environment	1/2a, 3a	0	0	0	0	19	18	18	20	20	20
45	environment	4b, 4d, 4e	0	0	0	1	12	13	12	13	11	12
47B	smoked fish	4b, 4d, 4e	0	0	0	0	19	20	19	18	18	19
48B	smoked fish	4b, 4d, 4e	0	0	0	0	15	17	17	19	20	20
49B	smoked fish	4b, 4d, 4e	0	0	0	0	16	17	17	20	21	20
50	other	1/2b, 3b, 7	0	0	0	0	15	16	17	19	19	19
51B	smoked fish	4b, 4d, 4e	0	0	0	0	14	13	15	17	17	15
52	chicken meat	1/2c, 3c	0	0	0	0	17	16	17	19	19	19
55	other	1/2b, 3b, 7	0	0	0	1	16	16	16	17	15	15
58B	environment	4b, 4d, 4e	0	0	0	1	13	12	11	15	14	14
65	environment	4b, 4d, 4e	0	0	0	0	13	14	13	14	13	13
67	environment	4b, 4d, 4e	0	0	0	1	13	14	14	13	13	15
70	environment	4b, 4d, 4e	0	0	0	1	17	18	18	20	21	21
73D	environment	1/2a, 3a	0	0	0	0	17	17	17	21	21	20
76B	environment	1/2b, 3b, 7	0	0	0	1	18	18	17	18	18	18
77D	environment	1/2a, 3a	0	0	0	0	16	17	16	17	17	18
81	environment	4b, 4d, 4e	0	0	0	1	11	11	12	11	12	12
86	smoked fish	4b, 4d, 4e	0	0	0	0	17	17	17	19	19	20
90	smoked fish	4b, 4d, 4e	0	0	0	0	17	16	15	19	19	19
91B	smoked fish	4b, 4d, 4e	0	0	0	0	17	17	16	18	18	18
92B	smoked fish	4b, 4d, 4e	0	0	0	0	18	19	19	19	18	19
93B	smoked fish	4b, 4d, 4e	0	0	0	0	18	16	17	18	19	19
94B	smoked fish	4b, 4d, 4e	0	0	0	0	20	19	19	19	19	19
96B	environment	4b, 4d, 4e	0	0	0	1	12	14	12	13	13	13
97B	environment	4b, 4d, 4e	0	0	0	1	12	11	12	12	12	12
98B	environment	4b, 4d, 4e	0	0	0	1	13	12	12	12	12	12
99B	environment	4b, 4d, 4e	0	0	0	0	11	12	12	13	13	14
100A	environment	4b, 4d, 4e	0	0	0	1	12	12	12	11	13	13
101	bacon	1/2a, 3a	1	0	0	0	14	13	14	14	15	15
102	bacon	1/2a, 3a	1	0	0	0	13	14	13	14	15	15
103	chicken meat	1/2a, 3a	0	0	0	0	19	20	20	19	19	19
104B	other	1/2a, 3a	0	0	0	0	20	20	19	20	20	20
105	environment	1/2a, 3a	1	0	0	0	15	14	14	15	15	15
106B	environment	1/2a, 3a	0	0	0	0	18	18	19	19	20	20
114C	other	1/2a, 3a	0	0	0	0	19	19	19	18	18	19
119B	bacon	1/2a, 3a	1	0	0	0	13	13	13	13	14	14
121A	other	1/2a, 3a	0	0	0	0	19	19	20	20	18	16
122	bacon	1/2a, 3a	1	0	0	0	13	13	13	14	14	14
123	bacon	1/2a, 3a	1	0	0	0	13	14	14	14	14	14
124	bacon	1/2a, 3a	1	0	0	0	13	13	12	14	14	14
125	bacon	1/2a, 3a	0	0	0	0	21	22	22	18	18	18
126B	bacon	1/2a, 3a	1	0	0	0	14	15	14	12	13	11
127	bacon	1/2a, 3a	1	0	0	0	12	12	13	15	14	14
130	bacon	1/2a, 3a	1	0	0	0	14	13	12	15	15	15
132	bacon	1/2a, 3a	1	0	0	0	14	13	13	15	15	15
133	bacon	1/2a, 3a	1	0	0	0	14	14	12	14	14	14
134	bacon	1/2a, 3a	1	0	0	0	12	13	12	13	13	13
136	environment	1/2a, 3a	1	0	0	0	12	12	13	13	14	14
138	other	1/2a, 3a	0	0	0	0	19	18	18	20	20	20
139B	bacon	1/2a, 3a	1	0	0	0	13	13	13	13	14	13
140	bacon	1/2a, 3a	1	0	0	0	14	13	13	14	14	14
144	other	1/2a, 3a	0	0	0	0	18	19	19	20	19	19
149	bacon	1/2a, 3a	0	0	0	0	16	17	17	20	21	21
151	bacon	1/2a, 3a	1	0	0	0	13	13	12	13	12	13
152	bacon	1/2a, 3a	1	0	0	0	13	13	12	12	12	11
154	bacon	4b, 4d, 4e	1	0	0	1	11	11	11	9	12	10
155	sausage	1/2c, 3c	0	0	0	0	18	18	19	19	18	19
156	environment	1/2a, 3a	1	1	0	0	12	12	13	14	14	14
157	chicken meat	1/2c, 3c	0	0	0	0	18	18	18	20	20	20
160	bacon	1/2a, 3a	1	0	0	0	13	14	13	13	13	13
161	bacon	1/2a, 3a	1	0	0	0	13	13	13	13	14	13
162	bacon	1/2a, 3a	1	0	0	0	13	12	12	11	11	11
163	chicken meat	1/2a, 3a	0	0	0	0	17	18	18	17	17	17
164	environment	1/2a, 3a	1	0	0	0	11	10	10	10	11	11
165	bacon	1/2a, 3a	1	0	0	0	12	13	13	15	15	15
167	bacon	1/2a, 3a	1	0	0	0	12	12	13	13	13	13
168	bacon	1/2a, 3a	1	0	0	0	12	12	13	13	13	13
171	bacon	4b, 4d, 4e	1	0	0	1	12	13	12	11	11	12
172	bacon	1/2a, 3a	1	0	0	0	12	11	12	13	13	13
173	bacon	1/2a, 3a	1	0	0	0	12	13	12	13	13	13
174	bacon	1/2a, 3a	1	0	0	0	14	14	14	13	14	13
175	bacon	1/2a, 3a	1	0	0	0	11	11	12	14	13	14
176	bacon	1/2a, 3a	1	0	0	0	12	11	11	14	13	14
178	environment	1/2a, 3a	1	0	1	0	15	16	15	18	18	18
180	environment	1/2a, 3a	0	0	0	0	20	19	19	18	18	18
181	bacon	4b, 4d, 4e	1	0	0	1	11	12	11	10	10	10
182	bacon	1/2a, 3a	1	0	0	0	14	14	14	12	13	12
183	bacon	1/2a, 3a	1	0	0	0	12	12	12	12	12	13
184	other	4b, 4d, 4e	0	0	0	1	18	17	17	17	17	17
189	environment	1/2a, 3a	0	0	0	0	17	17	17	16	17	17
201	environment	1/2a, 3a	0	0	0	0	19	19	20	17	18	18
202	bacon	4b, 4d, 4e	0	0	0	1	18	19	18	20	19	18
206B	environment	1/2a, 3a	1	0	0	0	12	12	13	13	13	13
208	environment	1/2a, 3a	0	0	0	0	17	18	17	18	18	18
208B	other	1/2a, 3a	0	0	0	0	17	16	16	16	16	17
209B	chicken meat	1/2a, 3a	0	0	0	0	18	19	19	18	18	17
210	sausage	1/2a, 3a	0	0	0	0	19	18	19	18	18	18
211	sausage	1/2a, 3a	1	0	0	0	11	11	11	10	11	11
211B	bacon	1/2a, 3a	1	0	0	0	11	11	10	11	11	11
212	sausage	1/2a, 3a	1	0	0	0	12	12	12	11	11	11
214	sausage	1/2c, 3c	0	1	0	0	12	12	12	13	12	13
215B	environment	1/2a, 3a	0	0	0	0	17	18	19	16	16	16
217B	sausage	1/2c, 3c	0	1	0	0	12	13	13	14	13	13
219	environment	1/2a, 3a	0	0	0	0	17	18	17	17	17	17
220	environment	1/2a, 3a	0	0	0	0	17	18	19	18	18	18
221	environment	1/2a, 3a	0	0	0	0	19	18	18	18	17	17
225	chicken meat	1/2a, 3a	0	0	0	0	17	18	17	18	18	18
226	other	1/2a, 3a	0	0	0	0	17	18	17	19	19	18
227	chicken meat	1/2a, 3a	0	0	0	0	17	18	17	18	18	17
230	other	1/2a, 3a	0	0	0	0	17	17	17	18	18	17
231	sausage	1/2a, 3a	1	0	0	0	11	11	11	13	13	13
233	sausage	1/2a, 3a	1	0	0	0	15	15	15	18	17	17
234	sausage	1/2c, 3c	0	1	0	0	12	13	12	14	14	14
235	sausage	1/2b, 3b, 7	1	0	0	0	13	13	12	11	11	12
254	environment	1/2a, 3a	1	0	0	0	13	14	14	13	14	13
255	environment	1/2a, 3a	1	0	0	0	13	13	13	13	13	13
256	environment	1/2a, 3a	1	0	0	0	12	12	12	13	12	12
257	chicken meat	1/2a, 3a	0	0	0	0	17	17	17	18	17	18
259	chicken meat	1/2a, 3a	0	0	0	0	16	17	16	18	18	18
260	chicken meat	1/2a, 3a	0	0	0	0	17	17	16	19	19	20
263	environment	1/2a, 3a	1	0	0	0	11	12	12	14	14	13
264	chicken meat	1/2a, 3a	0	0	0	0	20	19	19	18	18	18
266	bacon	1/2a, 3a	1	0	0	0	14	14	14	15	14	13
268	bacon	1/2a, 3a	1	0	0	0	12	13	13	13	13	13
269	chicken meat	1/2a, 3a	0	0	0	0	18	18	18	20	20	20
271	other	1/2a, 3a	0	0	0	0	17	17	17	18	18	18
273	sausage	1/2a, 3a	0	0	0	0	20	20	19	18	18	18
274	chicken meat	1/2a, 3a	0	0	0	0	17	18	18	17	17	17
277	environment	1/2a, 3a	0	0	0	0	18	18	18	17	18	17
280	environment	1/2a, 3a	0	1	0	0	15	15	15	13	12	13
281	environment	1/2a, 3a	0	1	0	0	13	12	12	16	15	15
288	chicken meat	1/2a, 3a	0	0	0	0	18	19	19	18	19	18
289	other	1/2a, 3a	0	0	0	0	15	15	15	15	15	15
292	chicken meat	1/2a, 3a	0	0	0	0	21	20	20	17	17	17
293	chicken meat	1/2a, 3a	0	0	0	0	18	18	18	17	17	16
297	chicken meat	1/2a, 3a	0	0	0	0	19	19	19	17	16	17
306	chicken meat	1/2b, 3b, 7	0	0	0	0	19	19	18	19	19	19
311	chicken meat	1/2a, 3a	0	0	0	0	19	19	18	17	17	17
313	environment	1/2a, 3a	0	0	0	0	19	18	17	16	16	15
315	chicken meat	1/2a, 3a	0	0	0	0	18	18	18	17	17	17
316	chicken meat	1/2a, 3a	0	0	0	0	17	17	17	17	17	17
